# Supplementary material for: CXCR5+PD-1+ follicular helper CD8 T cells control B cell tolerance
Source: Nat Commun. 2019 Sep 27;10:4415. doi: 10.1038/s41467-019-12446-5 (PMC6765049; doi:10.1038/s41467-019-12446-5)
Supplement: Supplementary file 4 — Source Data [file 41467_2019_12446_MOESM4_ESM.xlsx]

## Sheet: Fig1a
Source Data: the source data underlying Figs. 1a, 1f, 2a–b, d, 3a-c, 4a-b, e, 7a-f and Supplementary Figs. 2a-c, 5, 6, 8b-c, and 13 are provided as a Source Data file.
Fig1a anti-Stat5, anti-actin

## Sheet: Fig1f
fig.1f
Left panel					Right panel
Stat5+/-CD8CreYFP	ID	CD4	CD8		CD4	CD8
	M2042	17.2	13.1		6.4328	4.8994
	M2114	24.5	11.8		8.085	3.894
	M2229	21.6	11.9		8.5536	4.7124
	M2258	22.7	9.2		6.7419	2.7324
	M3983	28.3	9.3		9.339	3.069
	4099	21.2	8		7.9288	2.992
	4113	21.7	8.4		9.982	3.864
	4187	17.3	8.7		13.148	6.612
Stat5+/-CD8Cre	Ave	21.8125	10.05		8.77639	4.0969
	STDEV	3.62863	1.92057		2.13001	1.28637
F/- CD8Cre YFP	ID	% CD4	% CD8
	M2044	23.9	5		6.8354	1.43
	M2116	19.6	2.6		4.7432	0.6292
	M2117	29.9	3.6		7.5647	0.9108
	M2235	26.6	3.8		7.6076	1.0868
	M2242	23.5	4.4		15.7685	2.9524
	M2259	31.3	4.8		6.886	1.056
	M3969	27	4		13.77	2.04
	4085	25.9	4.1		10.8262	1.7138
	4184	28.2	6.3		14.664	3.276
Stat5fl/-CD8Cre	Ave	26.2111	4.28889		9.85173	1.67722
	STDEV	3.5484	1.03132		4.01133	0.921717

## Sheet: fig2a
Fig2a
	Left panel			Right panel
	Stat5+/-	Stat5fl/-		Right pannel	Stat5fl/-
	53.4	59.4		Right pannel	16.9884
	47.7	61.3		Right pannel	14.8346
	53.1	50.4		Right pannel	12.7512
	59.4	59		Right pannel	16.874
	53.5	54.1		Right pannel	36.3011
	55.9	50		Right pannel	11
	61.7	51.8		Right pannel	26.418
	60.2	56.4		Right pannel	23.5752
		53.1			27.612
Ave	55.6125	55.0556		#DIV/0!	20.7061
STDEV	4.64156	4.15033		#DIV/0!	8.3083

## Sheet: Fig2b
fig2b
IgA		IgG1		IgG2a		IgG2b		IgG3		IgM			IgE
+/-CD8Cre	F/-CD8Cre	+/-CD8Cre	F/-CD8Cre	+/-CD8Cre	F/-CD8Cre	+/-CD8Cre	F/-CD8Cre	+/-CD8Cre	F/-CD8Cre	+/-CD8Cre	F/-CD8Cre		59.1464	58.1585
344.796	388.967	264.545	283.11	759.718	76.9294	437.481	514.765	1034.43	206.364	3510.14	1767.87		57.9548	56.4931
263.914	696.758	231.376	938.394	598.192	1750.56	623.767	417.199	68.9921	344.555	1870.27	2771.41		59.446	50.827
452.377	1016.41	430.719	641.928	456.895	498.856	641.408	296.958	177.978	257.776	1470.01	3511.55		63.1444	49.1123
229.799	392.445	821.945	757.798	501.471	526.507	526.173	218.398	215.208	116.853	2780.96	1273		54.274	53.9436
230.229	229.615	864.665	523.976	248.798	698.474	410.395	257.828	138.165	16.7387	1430.63	1692.39		63.8843	62.3517
975.749	261.364	1632.79	309.523	2208.01	978.166	392.852	738.755	289.002	570.055	5782.84	3145.95		60.3667	64.1134
215.8	347.745	238.381	577.396	688.017	731.227	210.525	639.004	160.972	191.585	2926.54	683.951		68.8614	57.8654
521.064	282.936	284.178	593.33	273.15	493.972	508.972	463.594	7.19407	153.416	6687.39	1388.05		58.8772	60.4473
721.889	276.924	577.045	660.651	58.0344	607.157	357.512	347.149	21.4567	204.3	939.807	1803.9		79.7401	64.6783
728.381	434.756	986.697	807.422	288.273	714.026	938.469	412.073	167.759	195.531	6462.64	2622.06		59.5045	51.1849
410.297	458.211	440.16	636.301	163.233	506.841	805.848	293.451	21.0804	149.262	4965.59	1746.5		64.6465
	450.943		1523.65		174.211		368.054		486.144		4447.61
	426.307		743.248		174.658		277.456		136.566		1970.01

## Sheet: fig2d
Fig2d
Stat5+/-CD8CreIgHELsHEL	Stat5fl/-CD8CreIgHELsHEL
6.03462	50.8906
17.2317	9.03295
15.4724	17.7648
18.7763	13.6087
5.75277	18.9015
14.0912	12.4167
8.61767	10.1682
11.0744	22.3093
	30.9678
	33.3993
	57.3668
	17.1463
	35.4658

## Sheet: Fig3a
Fig3a
Left panel			Right panel
Stat5+/+CD8CreIgHELsHEL	Stat5fl/-CD8CreIgHELsHEL		Stat5+/+CD8CreIgHELsHEL	Stat5fl/-CD8CreIgHELsHEL
0.102	0.395		0.228643	0.831337
0.141	0.458		0.442997	0.20817
0.207	0.371		0.429065	0.296571
0.24	0.594		0.529629	0.176076
0.216	0.518		0.786793	0.310276
0.179	1.13		1.745	0.834771
0.249	0.279		0.43	0.595774
0.257	0.963			1.3158
0.4	1.29			2.59064
	1.06

## Sheet: Fig3b
Fig3b
Stat5+/-CD8Cre	Stat5F/-CD8Cre
3.2	7.9
4.3	8
3.3	5.1
6.3	8.9
4.2	5.5
3.6	3.9
4.1

## Sheet: Fig3c
Fig3c
Left panel							Right panel
	CD8		CD4
	Stat5+/-CD8Cre	Stat5F/-CD8Cre	Stat5+/-CD8Cre	Stat5F/-CD8Cre			Stat5+/-CD8Cre	Stat5F/-CD8Cre
	3.6	15.8	31.9	31.3			0.35712	0.632
	2.8	8.4	32.4	24.1			0.405513	0.539616
	2	13.5	34.4	29.8			0.26598	0.931095
	3.3	9.1	23.1	26.6			0.167508	0.374774
	2.6	18.8	32	33.3			0.570024	1.23629
	2.7	15.7	28.6	24.5			0.801198	2.28906
	2.4	22	28	26.2			0.21216	1.06106
	2.2	14.5	32	30.9			0.814088	2.94785
Ave	2.7	14.725	30.3	28.3375			0.449199	1.25147
					#DIV/0!	#DIV/0!

## Sheet: Fig4a
Fig4a
Stat5+/+CD8Cre	Stat5F/-CD8Cre
0.007	0.07
0.017	0
0.005	3.04
0.019	0.082
0.04	4.91
0.06	0.49
0.01	0.083
0.008	0.01
	0.6
	0.04
	0.04

## Sheet: Fig4b
Fig4b
Up panel
No infection		infection
Stat5+/+CD8Cre	Stat5F/-CD8Cre	Stat5+/+CD8Cre	Stat5F/-CD8Cre
0.016	0.01	0.318	0.226
0.062	0.001	0.268	0.367
0.003	0.062	0.426	0.464
0.101	0.095	0.554	0.418
	0.128	0.373	0.265
	0.07	0.32	0.258
	0.164	0.585	0.354
		0.015	0.39
			0.49
			0.536
			0.225
low panel
No infection		infection
Stat5+/+CD8Cre	Stat5F/-CD8Cre	Stat5+/+CD8Cre	Stat5F/-CD8Cre
0	0	0.277	0.248
0	0	0.17	0.21
0	0	0.255	0.366
0	0	0.191	0.245
	0	0.102	0.01
		0.003	0.001
		0.445	0.02
		0	0.244
			0.352
			0.378
			0.015

[truncated: 15 more sheets: Fig4e, Fig7a, Fig7b, Fig7c, Fig7d, Fig7e, Fig7f, S.Fig2, S.Fig5, S.Fig6, S.Fig8b, S.Fig8c, S.Fig13, S.Fig1a, S.Fig1b]
